# Supplementary material for: Health-seeking behaviour, health service delivery and its perceived impact among stroke survivors in Sierra Leone: a longitudinal qualitative study embedded in the SISLE project
Source: BMC Health Serv Res. 2025 Dec 2;26:25. doi: 10.1186/s12913-025-13836-w (PMC12777294; doi:10.1186/s12913-025-13836-w)
Supplement: Supplementary file 4 — Supplementary Material 4 [file 12913_2025_13836_MOESM4_ESM.xlsx]

## Sheet: Thematic_Summary_Matrix
Theme	Survivors (%)	Caregivers (%)	Healthcare Workers (%)
Delayed Hospital Presentation	90	100	100
Financial Burden and Out-of-Pocket Costs	90	100	100
Functional Impairment and Dependency	100	86.7	0
Emotional and Psychological Impact	95	93.3	0
Caregiver Involvement in Daily Support	50	100	100
Hospital Care Experience (Positive or Negative)	80	86.7	100
Access to and Continuity of Physiotherapy	75	93.3	100
Discharge Planning and Follow-Up Challenges	70	80	100
Stigma, Isolation, or Social Withdrawal	60	46.7	0
Limited Stroke Awareness and Education	90	86.7	100
Recommendations for Stroke System Improvements	100	100	100

## Sheet: Survivors_Themeatic_summary
	Lack of Awareness of Stroke	Delayed Access to Care	Positive Hospital Experience	Negative Hospital Experience	Informal Caregiving Support	Financial Burden	Functional Impairments	Rehabilitation Challenges	Emotional/ Psychological Impact	Community Stigma	Recommendations for Stroke Care
S1	1	1	0	1	1	1	1	1	1	0	1
S2	1	1	1	0	1	1	1	1	1	0	1
S3	1	1	0	1	1	1	1	1	0	0	1
S4	1	1	1	0	1	1	1	1	0	0	1
S5	1	1	1	1	1	1	1	1	1	1	1
S6	1	0	1	0	1	0	0	0	0	0	1
S7	0	0	1	0	1	0	1	1	0	0	1
S8	1	1	1	0	1	1	1	1	1	0	1
S9	1	0	1	0	1	1	1	1	1	0	1
S10	0	0	1	0	1	1	0	0	0	0	1
S11	1	1	0	1	1	1	1	1	1	0	1
S12	1	1	0	1	1	1	1	1	1	0	1
S13	1	0	0	0	1	1	1	1	1	1	1
S14	1	0	1	0	1	1	1	1	1	0	1
S15	1	1	0	1	1	1	1	1	1	0	1
S16	1	0	1	0	1	0	0	0	0	0	1
S17	1	1	1	1	1	1	1	1	1	0	1
S18	1	1	1	1	1	1	1	1	0	0	1
S19	1	1	1	1	1	1	1	1	1	0	1
S20	1	1	1	0	1	1	1	1	1	0	1
S21	1	1	1	1	1	1	1	1	1	1	1
S22	1	1	0	1	1	1	1	1	1	1	1
S23	1	0	1	1	1	1	1	1	1	0	1
	Code
	1 = Yes
	0 = No

## Sheet: Caregivers_Thematic_summary
	First-Time Caregiver Without Training	Delayed Access to Hospital Care	Mixed Experience with Hospital Staff	High Financial Burden	Physical and Emotional Caregiving Strain	Functional Dependence of Survivor	Physiotherapy Access and Challenges	Disruption of Work or Income	Community Stigma or Withdrawal	Lack of Discharge Instructions	Recommendations for Stroke Care Improvement
C1	1	1	1	1	1	1	1	1	0	1	1
C2	1	1	1	1	1	1	1	1	0	1	1
C3	1	1	1	1	1	0	1	1	0	1	1
C4	1	1	1	1	1	1	1	1	0	1	1
C5	1	1	1	1	1	1	1	1	0	1	1
C6	1	1	1	1	1	1	1	1	1	1	1
C7	1	1	1	1	1	1	1	1	0	1	1
C8	0	0	1	1	1	1	1	1	0	0	1
C9	1	0	1	1	1	1	1	1	0	1	1
C10	1	1	1	1	1	1	1	0	0	1	1
C11	1	0	1	1	1	1	1	1	0	0	1
C12	1	1	1	1	1	1	1	1	0	1	1
C13	1	1	1	1	1	1	1	1	1	1	1
C14	1	1	1	1	1	1	1	1	1	1	1
C15	1	1	1	1	1	1	1	1	1	1	1
C16	1	1	1	1	1	1	1	1	1	1	1
	Code
	1 = Yes
	0 = No

## Sheet: Healthcare_workers_Thematic_Sum
	Delayed Hospital Presentation	Out-of-Pocket Financial Barriers	Lack of Rehabilitation Services	Caregiver Involvement in Recovery	Limited Discharge Planning	Lack of Coordination Between Departments	Inadequate Infrastructure or Equipment	Positive Impact of SISLE Project	Need for Community Education & Follow-up	Limited Stroke-Specific Training or Staffing
HCW1	1	1	1	1	1	1	1	1	1	1
HCW2	1	1	1	1	1	1	1	1	1	1
HCW3	1	1	0	1	1	1	1	0	1	1
HCW4	1	1	1	1	1	1	1	1	1	1
HCW5	1	1	1	1	1	1	1	0	1	1
HCW6	1	1	1	1	1	1	1	1	1	1
HCW7	1	1	1	1	1	1	1	0	1	1
HCW8	1	1	1	1	1	1	1	1	1	1
HCW9	1	1	1	1	1	1	1	0	1	1
HCW10	1	1	1	1	1	1	1	1	1	1
	Code
	1 = Yes
	0 = No
